# Supplementary material for: Neutrophil and mononuclear leukocyte pathways and upstream regulators revealed by serum proteomics of adult and juvenile dermatomyositis
Source: Arthritis Res Ther. 2024 Nov 11;26:196. doi: 10.1186/s13075-024-03421-7 (PMC11552237; doi:10.1186/s13075-024-03421-7)
Supplement: Supplementary file 1 — Supplementary Material 1: Additional File 1: Supplementary Table 1. Fold changes, clinical correlations, and descriptions of the 78 differentially regulated proteins in adult dermatomyositis (DM) and juvenile dermatomyositis (JDM). [file 13075_2024_3421_MOESM1_ESM.xlsx]

## Sheet: Supplementary Table 1
Supplementary Table 1: Fold changes, clinical correlations, and descriptions of the 78 differentially expressed proteins in adult dermatomyositis (DM) and juvenile dermatomyositis (JDM).
Entrez Name	RBM Name	Differential expression group	Adult Fold Change	Juvenile Fold Change	Combined Fold Change	Disease Activity Correlations	Description	DM/JDM Connection	Description Sources (Genecards and Protein Atlas used for all, additional sources noted)	DM/JDM Connection Sources
CXCL10	IP10	Shared	10.5279	13.769		DM global (+)	C-X-C motif chemokine ligand 10 (CXCL10) is a proinflammatory cytokine. Binding of CXCL10 to its receptor (CXCR3) elicits a variety of effects including chemotaxis, activation of peripheral immune cells, regulation of cell growth, and apoptosis.	CXCL10 protein has been widely reported as upregulated in affected serum, muscle tissue, and skin tissue of DM and JDM patients. Serum protein CXCL10 has been widely shown to correlate with DM and JDM disease activity.		[1-5]
CXCL9	MIG	Shared	6.21889	2.54545		JDM global (+), JDM skin (+)	C-X-C motif chemokine ligand 9 (CXCL9) is a chemokine for lymphocytes and plays a role in recruiting activated T-cells specifically. Binds CXCR3.	CXCL9 gene expression and protein levels were elevated in serum, muscle tissue, and skin tissue of DM and JDM patients compared to healthy controls. Studies have shown a correlation between serum CXCL9 and total disease activity in JDM.		[6-9]
GDF15	GDF15	Shared	2.57549	3.32566		JDM global (+), JDM skin (+)	Growth differentiation factor 15 (GDF15) is a secreted protein which binds to TGF-beta superfamily proteins. It acts as a pleiotropic cytokine and plays a role in the stress response to cellular injury. Increased levels are associated with acute injury, inflammation, and oxidative stress. Gdf15-/- mice exhibit reduced neutrophil recruitment to injury sites.	GDF15 protein levels are elevated in the serum, plasma, and muscle tissue of patients with DM and JDM. It is associated with regenerating or denervated muscle fibers. GDF15 has been described as a biomarker of JDM disease activity and myositis more broadly.	[10]	[11-13]
MMP3	MMP3	Shared	2.08011	4.36474		DM global (+), DM muscle (+), DM skin (+)	Matrix metallopeptidase 3 (MMP3) degrades the extracellular matrix. It has been implicated in immune-mediated tissue injury.	Serum protein MMP3 levels were increased in JDM patients compared to healthy controls in a separate study that included many of the same patients as this study, but used different quantification platforms, including gene expression and proteomics by SomaLogic.	[14]	[13]
VWF	vWF	Shared	2.05916	2.73884		JDM global (+), JDM muscle (+)	Von Willebrand factor (VWF) promotes platelet adhesion to sites of vascular injury and is involved in hemostasis. VWF is also a marker of inflammation and acute phase response protein. It has also been shown to recruit leukocytes to the site of inflammation.	VWF/VWF antigen is widely reported as upregulated in the sera, plasma, and peripheral blood of DM and JDM patients compared to healthy controls. Further, they have been associated with disease activity in DM and JDM patients, especially extramuscular activity.	[15]	[16-19]
TNC	TNC	Shared	2.04222	1.65454			Tenascin C (TNC) is an extracellular matrix protein involved in neuronal development. High TNC levels appear to exacerbate chronic inflammation and fibrosis. It can act as a damage associated molecular pattern (DAMP). TNC can bind to TLR4 and integrin α9β1 and promote the production of pro-inflammatory cytokines.	Serum and plasma exosomal protein TNC levels were elevated in DM patients compared to healthy controls. Immunohistochemistry identified increased TNC expression in the extracellular matrix and perifasicular regions of tissue injury in JDM patients.	[20]	[21-23]
PRL	PRL	Shared	1.57001	2.02945			Prolactin (PRL) is a hormone produced by the anterior pituitary gland. It is predominantly known for its role in promoting lactation. However, it also regulates the growth of many cells, including immune cells. It has been associated with the PI3K-Akt signaling pathway.	One study assessed hyperprolactinemia in patients with autoimmune disease. Hyperprolactinemia was not identified in any DM patients.		[24]
LGALS3	Galectin3	Shared	1.53085	1.53393		JDM global (+), JDM skin (+)	Galectin 3 (LGALS3) is a galactose-specific lectin that localizes to the extracellular matrix, cytoplasm, and nucleus. It is involved in neutrophil activation, macrophage chemoattraction, and activation of mast cells. It has been shown to bind IgE.	Serum protein LGALS3 was elevated, but epidermal LGALS3 protein expression was reduced in DM patients compared to healthy controls. Urine and serum protein LGAGLS3 levels were elevated in JDM patients compared to healthy controls. Serum protein LGALS3 has been shown to correlate with Myositis Intention-to-Treat Activity Index (MITAX).		[3, 25-27]
DCN	Decorin	Shared	1.30696	1.37375			Decorin (DCN) is a leucine-rich proteoglycan. Broadly, it is involved in matrix assembly, cell migration, cell adhesion, and growth. DCN binding to cell surface receptors stimulates autophagy and inflammation and suppresses angiogenesis.	Elevated serum DCN protein levels have been reported in JDM patients compared to healthy controls. However, DCN levels did not correlate with JDM disease activity.		[3, 28]
NRP1	Neuropilin1	Shared	-1.2396	-1.35526		JDM global (-), JDM muscle (-)	Neuropilin 1 (NRP1) is a cell-surface receptor that is involved in angiogenesis and cell migration. It is expressed on the surface of CD4+CD25+ Tregs, regardless of activation status.	No studies discussing NRP1 in the context of DM or JDM were identified.	[29]
CLEC3B	Tetranectin	Shared	-1.24391	-1.23796			C-type lectin domain family 3 member B (CLEC3B) binds to plasminogen and is thought to play a role in packaging molecules for exocytosis. It is also a part of collagen extracellular matrices.	Gene expression of CLEC3B was elevated in fibroblasts of patients with inclusion body myositis (IBM).		[30]
BDNF	BDNF	Shared	-1.45187	-1.2816			Brain-Derived Neurotrophic Factor (BDNF) is a member of the nerve growth factor family of proteins. It promotes the survival and differentiation of nerves in the central and peripheral nervous systems.	Serum protein BDNF expression was lower in DM patients with interstitial lung disease compared to healthy controls. Serum protein BDNF expression was lower in JDM patients compared to matched controls in a separate study that included many of the same patients as this study, but used different quantification platforms, including gene expression and proteomics by SomaLogic.		[13, 31]
KIT	SCFR	Shared	-2.02778	-1.75479		DM global (-), DM muscle (-), DM skin (-)	KIT proto-oncogene, receptor tyrosine kinase (KIT) is involved in cell survival and proliferation, hematopoiesis, mast cell development, migration, and more. Its activation leads to phosphorylation of PIK3R1, CBL, CRK (isoform Crk-II), LYN, MAPK1/ERK2 and/or MAPK3/ERK1, PLCG1, SRC and SHC1.	Serum protein SCF levels, the ligand for KIT, were shown to be elevated in anti-MDA5 autoantibody positive DM patients compared to healthy controls.		[32]
BGLAP	Osteocalcin	Shared	-2.15695	-1.75449		JDM global (-)	Bone gamma-carboxyglutamate protein (BGLAP) is a bone protein that binds to calcium and hydroxyapatite. It is produced exclusively by osteoblasts.	Serum protein BGLAP levels were reduced in JDM patients correlated with osteopenia in one study. Another study reported BGLAP in calcified samples from JDM patients.	[33]	[34, 35]
S100A12	ENRAGE	Adult	8.54875				S100 Calcium Binding Protein A12 (S100A12) is a calcium, cooper, and zinc binding protein with pro-inflammatory effects. Specifically, it is involved in leukocyte adhesion and migration as well as cytokine and chemokine production. S100A12 binding to the advanced glycation end products receptor (AGER) activates MAP-kinase and NF-kappa-B signaling and the upregulation of ICAM1 and VCAM1. It is pri…	Serum protein S100A12 was elevated in DM patients compared to healthy controls. Additionally, serum protein S100A12 levels correlated with the severity and prognosis of interstitial lung disease in DM patients. In JDM patients, S100A12 gene expression was upregulated in endothelial cells and correlated with disease severity.		[36, 37]
NAMPT	Visfatin	Adult	5.16783				Nicotinamide phosphoribosyltransferase (NAMPT) is involved in the biosynthesis of nicotinamide adenine dinucleotide (NAD), which plays roles in metabolism and stress responses. NAD has also been linked to muscle maintenance during aging. NAMPT may exhibit cytokine/DAMP-like properties and activate inflammatory responses.	Serum protein NAMPT was upregulated in DM patients compared to healthy controls in a separate study that included many of the same patients as this study but used different quantification platforms, including gene expression and proteomics by SomaLogic. JDM patients with active disease had higher serum protein NAMPT levels than JDM patients with inactive disease and compared to controls. Another …	[38, 39]	[13, 40, 41]
CCL8	MCP2	Adult	3.51032			JDM skin (+)	C-C motif chemokine ligand 8 (CCL8) is a chemokine that attracts monocytes, lymphocytes, basophils, and eosinophils.	CCL8 protein levels have been reported as elevated in the sera of DM and JDM patients and shown to correlate with DM and JDM disease activity.		[7, 42-44]
HSPA1A	HSP70	Adult	3.38497			DM global (+)	Heat shock protein family A member 1A (HSPA1A) is a chaperone involved in many cellular processes. During inflammation, it plays an essential role in the degradation of FXP3 in regulatory T cells.	HSPA1A staining was increased in the atrophic and regenerating muscle fibers of DM patients. It was thought that HSPA1A was playing a protective role, namely, attempting to clear dysfunctional myocytes or misfolded protein. Another study also found HSPA1A protein in atrophic fibers at perifascicular regions as well as in the sarcoplasm of type 1 fibers of DM patients.		[45, 46]
LTF	LTF	Adult	3.23736				Lactotransferrin (LTF) is an iron binding protein with antimicrobial and anti-inflammatory activity. It is primarily found in neutrophil secondary granules.	LTF whole blood gene expression and serum protein levels were upregulated in DM and JDM patients, respectively, in a separate study that included many of the same patients as this study, but used different quantification platforms, including gene expression and proteomics by SomaLogic.		[13]
S100A6	S100A6	Adult	3.09365			DM muscle (+)	S100 calcium binding protein A6 (S100A6) is a calcium sensor present in many cells. It may be involved in actin cytoskeleton organization and cell motility.	Serum protein S100A6 was upregulated in DM patients compared to healthy controls in a separate study that included many of the same patients as this study, but used different quantification platforms, including gene expression and proteomics by SomaLogic.		[13]
TNFSF13B	BAFF	Adult	2.67406			DM global (+), DM muscle (+)	TNF superfamily member 13b (TNFSF13B) is a cytokine that binds to TNFRSF13B/TACI and TSNFRSF17/BCMA. It is involved in activating B cells and spliced into distinct isoforms	TNFSF13B transcript and protein levels have been widely reported as elevated in the serum and muscle tissue of DM and JDM patients. Peripheral blood TNFSF13B gene expression correlated with disease activity in DM patients. Serum protein TNFSF13B was associated with interstitial lung disease in JDM patients in one study but another study failed to replicate this finding and did not find any associ…		[42, 47-51]
IL16	IL16	Adult	2.58979				Interleukin 16 (IL-16) is a cytokine that stimulates migration of CD4+ lymphocytes, eosinophils, and monocytes. It induces expression of the interleukin 2 receptor on T-cells. IL-16 is also a ligand for CD4.	One study reported elevated serum protein IL-16 levels in JDM patients that did not decrease following treatment. Another study failed to find increased IL-16 protein levels in DM skin biopsies.		[3, 52]
MPO	MPO	Adult	2.49037				Myeloperoxidase (MPO) is an enzyme that produces hypohalous acids which have anti-microbial activity. MPO is a major component of neutrophil granules.	MPO has been shown to promote inflammatory infiltration and muscle damage in DM patients. Inflamed tissue and PBMCs in DM patients have been shown to have elevated mRNA MPO expression. Plasma MPO levels were also elevated. MPO has been shown to play a role in neutrophil extracellular traps in JDM.		[53-56]
WFDC2	HE4	Adult	2.25063			DM global (+), JDM global (+), JDM skin (+)	WAP four-disulfide core domain 2 (WFDC2) is a protease inhibitor. It has been shown to activate STAT3 signaling and promote angiogenesis.	Serum protein WFDC2 levels were elevated in patients with idiopathic inflammatory myopathies (IIM) and described as a biomarker of disease severity and prognosis of IIM-related interstitial lung disease. DM patients accounted for 51.3% of the IIM patients in the study.	[57]	[58]
MIF	MIF	Adult	2.07851			DM global (+), DM muscle (+)	Macrophage migration inhibitory factor (MIF) is a pro-inflammatory cytokine that regulates macrophage function by suppressing the effects of glucocorticoids.	One study reported elevated serum protein MIF levels in JDM patients compared to controls. Another study found increased MIF gene expression in JDM but not DM skeletal muscle. A further study found elevated MIF protein levels in muscle biopsies from polymyositis patients but not DM patients.		[3, 59, 60]
PARK7	DJ1	Adult	1.92103				Parkinsonism associated deglycase (PARK7) is involved in protection against oxidative stress and cell death. It is an oxidative stress sensor and redox-sensitive chaperone and protease. In macrophages, it is involved in NADPH oxidase-dependent ROS production.	PARK7 has been reported as highly oxidized in the muscle tissue and mitochondria of adult patients with inclusion body myositis.		[61]
CSTB	CystatinB	Adult	1.91736			DM global (+)	Cystatin B (CSTB) is an intracellular thiol proteinase inhibitor. It may play a role in protecting against proteases which leak from the lysosome. CSTB also may play a role in interferon signaling as Cstb-/- mice exhibit weaker expression of interferon regulated genes.	One study identified elevated serum protein CSTB in JDM patients compared to healthy controls	[62]	[63]
ICAM1	ICAM1	Adult	1.81131				Intercellular adhesion molecule 1 (ICAM1) is a surface glycoprotein that is typically expressed in endothelial cells and immune cells. It facilitates binding to other cells and the extracellular matrix. During trans-endothelial migration, ICAM1 binds the leukocyte adhesion protein LFA-1.	ICAM1 expression was higher in the blood vessels of JDM patients than DM patients. However, ICAM1 was absent in muscle fibers of JDM patients but present in the muscle fibers of 40% of DM patients. Another study found decreased ICAM1+ cells in the blood of JDM patients, suggesting that these cells may have left circulation and be participating in the disease. ICAM1 muscle expression has been show…		[64-67]
CCL15	CCL15	Adult	1.77239			JDM skin (+)	C-C motif chemokine ligand 15 (CCL15) is a chemoattractant for T-cells and monocytes via the C-C chemokine receptor type 1 (CCR1).	No studies discussing CCL15 in the context of DM or JDM were identified.
LCN2	NGAL	Adult	1.66971				Lipocalin 2 (LCN2) is expressed by activated neutrophils and is involved in innate immunity. It exhibits anti-microbial activity via the binding of siderophores.	Urine protein levels of LCN2 were elevated in patients with idiopathic inflammatory myopathies compared to healthy controls in one study.		[68]
TNFRSF1B	TNFR2	Adult	1.60714			JDM global (+), JDM skin (+)	TNF receptor superfamily member 1B (TNFRSF1B) is a receptor for c-IAP1 and c-IAP2, which suppresses apoptosis.	Multiple studies have identified increased serum protein TNFRSF1B levels in DM and JDM patients. Sifalimumab treatment reduced TNFRSF1B levels. Serum protein TNFRSF1B has also been shown to correlate with global disease activity and disease duration in JDM patients.		[43, 69, 70]
CCL18	PARC	Adult	1.56843				C-C motif chemokine ligand 18 (CCL18) attracts lymphocytes. It has been shown to attract naïve T-cells towards dendritic cells and activated macrophages.	In JDM patients, CCL18 transcripts were found at low levels in cells near inflamed muscle and high levels near noninflamed muscles. One study found elevated serum protein CCL18 in JDM/DM patients, while another study failed to find elevated serum protein CCL18 in JDM patients.		[71-73]
PLAUR	uPAR	Adult	1.51873			DM global (+)	Plasminogen activator, urokinase receptor (PLAUR) is a receptor for urokinase plasminogen activator. It is involved in degradation of the extracellular matrix.	Peripheral blood PLAUR transcript expression has been associated with DM-interstitial lung disease and it correlated positively with neutrophil abundance.		[74]
CCL13	MCP4	Adult	1.50267				C-C motif chemokine ligand 13 (CCL13) is a chemokine that attracts monocytes, lymphocytes, basophils, and eosinophils. It signals via CCR2B and CCR3 receptors. It is involved in leukocyte accumulation during inflammation specifically.	One study reported elevated CCL13 transcripts in muscle biopsies from DM patients. CCL13 expression decreased after IVIg treatment. Another study failed to find differences in serum protein CCL13 levels between DM patients and controls.		[75, 76]
SOD1	SOD1	Adult	1.40519				Superoxide dismutase 1 (SOD1) destroys superoxide radicals and has been shown to suppress pro-inflammatory immune responses	One study found lower serum protein SOD1 levels in anti-MDA5+ DM patients compared to controls. Further, SOD1 was associated with interstitial lung disease. A second study, however, found elevated serum protein SOD1 in DM patients. Another study reported reduced SOD1 mRNA expression in JDM CD14+ monocytes.	[77]	[78-80]
CD40	CD40	Adult	1.3845			DM global (+), DM muscle (+)	CD40 is a member of the TNF-receptor superfamily expressed on antigen presenting cells. CD40 plays essential roles in memory B-cell development, germinal center formation, and T-cell dependent immunoglobulin class switching.	Muscle cells in DM patients have been shown to express CD40 protein. CD40/CD40LG mediated interactions between T cells and muscle cells promoted cytokine production by muscle cells in DM patients. Similarly, lesional skin has been shown to express CD40 protein in DM patients.		[54, 81]
CST3	CystatinC	Adult	1.34768			JDM skin (+)	Cystatin C (CST3) is a cysteine proteinase inhibitor. It is highly expressed by type 1 conventional dendritic cells (cDC1), where it is involved in MHC class II presentation.	CST3 correlated with JDM MDAAT extramuscular activity in one study. In another study, CST3 deposits were increased in muscle tissue from patients with inclusion body myositis (IBM).	[82]	[83, 84]
TF	Transferrin	Adult	-1.23917				Transferrin (TF) is a glycoprotein that binds iron. It plays a role in iron transport to storage and utilization sites.	The number of TF-receptor positive cells was significantly higher in DM affected skin compared to normal skin.		[85]
TTR	TTR	Adult	-1.24765				Transthyretin (TTR) binds thyroid hormone and vitamin A and transports them in the blood. Additionally, it has been shown to act as a cytokine and stimulate myeloid cell differentiation. TTR is involved in immune cell migration and infiltration.	One case study reported a patient with a homozygous mutation in TTR that presented with sporadic inclusion body myositis.	[86]	[87]
APOH	ApoH	Adult	-1.28288				Apolipoprotein H (APOH) is a component of plasma lipoproteins. It has also been implicated in the production of antiphospholipid autoantibodies, which are found in many patients with primary antiphospholipid syndrome and lupus. It may prevent blood coagulation.	One study demonstrated reduced APOH protein in the urine of JDM patients.		[26]
AHSG	FetuinA	Adult	-1.29702				Alpha 2-HS glycoprotein (AHSG) is a negatively charged serum glycoprotein. It is expressed by hepatocytes. AHSG systemically inhibits calcification. Additionally, AHSG has been shown to recruit and promote M1 type pro-inflammatory macrophages.	One study found no statistically significant differences between serum protein AHSG levels in JDM patients compared to healthy controls. Additionally, no significant differences were observed in serum AHSG levels between JDM patients with calcinosis and those without. However, AHSG levels were lower in juveniles than adults, and may help explain why JDM patients are more likely to develop calcino…	[88, 89]	[90]
CCL23	MPIF1	Adult	-1.36726			DM global (+), JDM global (+)	C-C motif chemokine ligand 23 (CCL23) attracts monocytes, resting T-cells, and neutrophils.	One study failed to find elevated serum protein CCL23 levels in DM patients compared to healthy controls. In another study, CCL23 transcripts were elevated in skin lesions of dogs with DM.		[91, 92]
PDGFB	PDGFBB	Adult	-1.37381				Platelet derived growth factor subunit B (PDGFB) is involved in cell migration, cell proliferation, chemotaxis, and wound healing.	PDGFBB transcript expression was shown to be downregulated in peripheral blood and the gene was hypermethylated in DM patients.		[93]
APOA2	ApoAII	Adult	-1.37389				Apolipoprotein A1 (APOA2) is a protein component of high density lipoprotein (HDL). APOA2 has been implicated in tissue damage and inflammatory cell infiltration during the acute phase response.	One studied demonstrated reduced protein APOA2 levels in the urine of JDM patients.	[94]	[26]
GC	VDBP	Adult	-1.40732			JDM muscle (+)	GC vitamin D binding protein (GC) is involved in vitamin D transport and storage. It also enhances C5 alpha's chemotactic properties, recruiting neutrophils and activating macrophages during inflammation.	No studies discussing GC in the context of DM or JDM were identified.
THBS1	Thrombospondin1	Adult	-1.46099				Thrombospondin 1 (THBS1) is an adhesive glycoprotein. It is involved in cell-matrix and cell-cell interactions. It negatively regulates cytokine release and the activation of dendritic cells to resolve inflammation and promote immune homeostasis. It is also involved in ROS signaling.	THBS1 protein was found to be upregulated in DM skin compared to healthy controls.		[95]
ACAN	Aggrecan	Adult	-1.54703			JDM global (-)	Aggrecan (ACAN) is a proteoglycan that is part of the extracellular matrix of cartilage. It is highly expressed by chondrocytes and then secreted. ACAN is associated with osteoarthritis and rheumatoid arthritis.	Serum protein ACAN was downregulated in DM patients compared to healthy controls in a separate study that included many of the same patients as this study, but used different quantification platforms, including gene expression and proteomics by SomaLogic.	[96]	[13]
GSN	Gelsolin	Adult	-1.75439				Gelsolin (GSN) is a calcium regulated protein which regulates actin assembly and disassembly.	A mouse model with mutated gelsolin induced myopathic changes that resemble human inclusion body myositis. In a case study, a deceased patient with DM was diagnosed with gelsolin amyloidosis and reported as having a mutation in GSN (p.Pro459Arg).		[97, 98]
FABP4	FABP	Juvenile		2.65456			Fatty acid binding protein 4 (FABP4) is involved in lipid and retinoic acid transport in adipocytes.	No studies discussing FABP4 in the context of DM or JDM were identified.
PLAT	tPA	Juvenile		2.56406		DM global (+), DM muscle (+), JDM global (+), JDM muscle (+)	Plasminogen activator, tissue type (PLAT) is a protease that converts plasminogen into plasmin. It plays a role in tissue remodeling and cell migration.	One study reported higher serum protein PLAT levels in DM patients.		[99]
COL4A4	CollagenIV	Juvenile		1.89812			Collagen type IV alpha 4 chain (COL4A4) is a structural component of basement membranes.	No studies discussing COL4A4 in the context of DM or JDM were identified.
PRSS8	Prostasin	Juvenile		1.58484		DM muscle (+)	Serine protease 8 (PRSS8) is highly expressed in prostate epithelia. Additionally, it may play a role in epithelial barrier formation	No studies discussing PRSS8 in the context of DM or JDM were identified.
TNFSF13	APRIL	Juvenile		1.52316		DM global (+), JDM global (+), JDM skin (+)	TNF Superfamily Member 13 (TNFSF13) is a secreted protein expressed by macrophages. It is a ligand for TNFRSF17/BCMA. It has been shown to play a role in B cell development and may be able to initiate apoptosis.	In one study, TNFSF13 protein, but not transcript, expression was elevated in DM muscle tissue compared to healthy controls. CD4+ T-cells, and CD19+ B-cells expressed TNFSF13 protein in DM patients from this same study. In another study, serum protein TNFSF13 levels were higher in JDM patients with rapidly progressive interstitial lung disease (ILD) than patients with chronic ILD as well as contr…		[47, 48]
ORM1	AGP1	Juvenile		1.47765		DM global (+), JDM global (+)	Orosomucoid 1 (ORM1) is a plasma protein upregulated during acute inflammation and is classified as an acute-phase reactant. While its exact function remains unclear, it is known to function as a transporter. It is expressed by neutrophils and then secreted into the blood. ORM1 is also expressed by other cell types.	No studies discussing ORM1 in the context of DM or JDM were identified.
AXL	AXL	Juvenile		1.44567			AXL receptor tyrosine kinase (AXL) is a membrane bound protein that is expressed by many cell types including fibroblasts, smooth muscle cells, plasmacytoid dendritic cells, and natural killer (NK) cells. Upon ligand binding. AXL dimerizes and autophosphorylates. It then phosphorylates PI3-kinase subunits, PLCG1, LCK, GRB2, and PTPN11, among others. It's signaling plays important roles in platele…	No studies discussing AXL in the context of DM or JDM were identified.
MMP7	MMP7	Juvenile		1.35106			Matrix metallopeptidase 7 (MMP7) degrades the extracellular matrix. It is expressed by epithelial cells, keratinocytes, fibroblasts, and macrophages. It is involved in innate immunity by proteolytically activating anti-bacterial peptides and mediated the release of TNF from macrophages.	Protein MMP7 levels were elevated in patient sera compared to healthy controls in a study composed of polymyositis (PM) and DM patients. Further, serum protein MMP7 was most elevated in patients with anti-aminoacyl-tRNA synthetase antibody-positive interstitial lung disease. MMP7 protein was observed in type II alveolar epithelial cells near fibrotic lesions. A separate study described serum prot…		[100-102]
PPBP	NAP2	Juvenile		-1.23884		JDM skin (-)	Pro-platelet basic protein (PPBP) is a chemokine that attracts and activates neutrophils. It also stimulates many cellular processes such as cAMP accumulation, prostaglandin E2 secretion, and glycolysis, among others. PPBP stimulates synovial cells to synthesize and secrete plasminogen activator.	Serum protein PPBP levels were reduced in DM and JDM patients in a separate study that included many of the same patients as this study, but used different quantification platforms, including gene expression and proteomics by SomaLogic.		[13]
APOA1	ApoAI	Juvenile		-1.24756			Apolipoprotein A1 (APOA1) is the major protein component in high density lipoprotein (HDL). It is involved in cholesterol trafficking and inflammatory responses. Inflammatory cytokines such as IL-1B and TNF reduce APOA1 expression, while APOA1 has been shown to have anti-inflammatory and antioxidant effects.	In anti-MDA5+ DM patients, decreased plasma protein APOA1 levels were associated with worse disease prognosis. In adult patients with inclusion body myositis (IBM), APOA1 protein was overexpressed in muscle tissues.	[103, 104]	[105, 106]
IL1R1	IL1RI	Juvenile		-1.25391			Interleukin 1 receptor type 1 (IL1R1) is a receptor for IL1A, IL1B and IL1RN. Ligand binding promotes activation of NF-kappa-B and MAPK pathways. It plays a role in IL1B mediated T-helper 1 (Th1) cells IFNG production.	Serum protein IL1R1 was downregulated in DM patients compared to healthy controls in a separate study that included many of the same patients as this study, but used different quantification platforms, including gene expression and proteomics by SomaLogic.		[13]
CD40LG	CD40L	Juvenile		-1.25561			CD40 ligand (CD40LG) binds to CD40 on B-cells and regulates immunoglobulin class switching. It is expressed on the surface of T-cells and is involved in T-cell and B-cell proliferation and cytokine production.	CD40/CD40LG mediated interactions between T cells and muscle cells and promoted cytokine production by muscle cells in DM patients. Infiltrating CD4+ T cells into DM skin lesions have been shown to express CD40L, and interactions between CD40 and CD40L may contribute to cytokine and chemokine production in the skin of DM patients. CD40/CD40LG interactions thus may contribute to pathogenesis.		[54, 81]
SOST	Sclerostin	Juvenile		-1.39102			Sclerostin (SOST) is a secreted glycoprotein that inhibits Wnt signaling and bone formation to reduce bone growth. Wnt signaling is important for B-cell development and some research suggests that SOST may also impact B-cells.	One study found no differences in serum protein SOST levels between DM patients and controls. Serum protein SOST levels have been shown to increase one week after patients with autoimmune disease received glucocorticoid treatment. However, levels proceeded to decrease by week 3 and 4.	[107]	[108, 109]
DKK1	DKK1	Juvenile		-1.44708			Dickkopf WNT signaling pathway inhibitor 1 (DKK1) inhibits Wnt pathway signaling.	Serum protein DDK1 levels were lower in DM patients compared to controls. Serum protein DDK1 levels were shown to increase one week after glucocorticoid treatment and then decrease by week 3 and 4.		[108]
ANGPTL4	ANGPTL4	Juvenile		-1.47964		JDM skin (+)	Angiopoietin like 4 (ANGPTL4) is a plasma protein that regulates glucose homeostasis, lipid metabolism, and insulin sensitivity. It inhibits endothelial cell proliferation and migration, as well as inhibits interactions between endothelial cells and the extracellular matrix. It has been implicated in angiogenesis.	No studies discussing ANPTL4 in the context of DM or JDM were identified.
CD27	CD27	Juvenile		-1.57376			CD27 is a receptor for CD70 and CD27L. It is a costimulatory protein involved in T-cell survival and the maintenance of T cell immunity. Binding to CD60 regulates B-cell activation and immunoglobulin synthesis. Receptor binding has been shown to lead to activation of MAPK8/JNK and NF-kappaB. It also may be involved in apoptosis.	Decreased levels of CD27+ B-cells have been reported in adult myositis patients. This decrease was strongest in patients with anti-synthetase autoantibodies. CD27+ B cells were elevated in JDM patients in one study.		[110, 111]
IGHM	IgM	Juvenile		-2.09028			IgM is an acute phase antibody that is produced at the beginning of infection.	Patients with MDA5+ DM and interstitial lung disease had higher levels of IgM protein in the lungs than controls. Microvascular deposits of IgM protein have been reported in JDM patients.		[112, 113]
SHBG	SHBG	Juvenile		-2.51566		DM muscle (-)	Sex hormone binding globulin (SHBG) is an androgen transport protein.	Serum protein SHBG was downregulated in DM and JDM patients compared to healthy controls in a separate study that included many of the same patients as this study, but used different quantification platforms, including gene expression and proteomics by SomaLogic.		[13]
IL1RL1	ST2	Combined			2.08101	DM global (+), DM muscle (+), DM skin (+), JDM global (+), JDM skin (+)	Interleukin 1 receptor like 1 (IL1RL1) is a receptor for IL-33. Binding stimulates phosphorylation of MAPK3/ERK1 and/or MAPK1/ERK2, MAPK14, and MAPK8. It can be induced by proinflammatory signals. It may be involved in the function of helper T-cells.	One study found elevated serum protein IL1RL1 levels in DM patients. Further, IL1RL1 correlated with disease activity.		[114]
RETN	Resistin	Combined			1.45654		Resistin (RETN) is a hormone that blocks insulin's ability to promote glucose uptake in adipocytes. It also is a chemokine for myeloid cells and has antimicrobial activity in the skin.	RETN has been associated with DM in many studies. One study found that RETN transcript expression in peripheral blood mononuclear cells correlated with DM interstitial lung disease. Other studies have found RETN protein in muscle biopsies from DM patients, elevated serum protein RETN in DM patients, and that RETN correlated with DM and JDM disease activity. RETN was shown to induce production of …		[41, 115, 116]
B2M	B2M	Combined			1.42281	JDM global (+), JDM skin (+)	Beta-2 Microglobulin (B2M) is a component of class I major histocompatibility complex (MHC). MHC class I is found on the surface of all nucleated cells and presents cytosolic antigens to the immune system.	Elevated B2M transcript levels were observed in muscle biopsies of patients with inclusion body myositis.		[117]
CHI3L1	YKL40	Combined			1.37456	DM global (+)	Chitinase 3 like 1 (CHI3L1) is a carbohydrate binding lectin. It plays a role in T-helper cell type 2 (Th2) inflammatory responses. It also promotes activation of AKT1 signaling and contributes to macrophage bacterial killing. It is secreted by macrophages, neutrophils, chondrocytes, and synovial cells.	Patients with DM were shown to have higher serum protein CHI3L1 expression. Further, serum protein CHI3L1 was associated with interstitial lung disease severity.		[118-120]
IL6R	IL6r	Combined			1.20297	DM global (+), JDM global (+)	Interleukin 6 receptor (IL6R) is a component of the IL6 receptor. Signal transduction is carried out by other components of the receptor.	Serum IL-6 has been described as a disease activity biomarker in DM and JDM and it specifically correlated with global, muscle, and extramuscular visual analog scale scores. Additionally, IL-6 has been reported in muscle tissue in DM patients.		[7, 121]
IGFBP7	IGFBP7	Combined			1.15669		Insulin like growth factor binding protein 7 (IGFBP7) binds IGF-I and IGF-II with low affinity. It has been shown to promote cell adhesion and prostacyclin production. In immune cells, it is predominantly expressed in eosinophils.	Four different CpG sites in IGFBP7 were reported as differentially methylated in DM patients compared to controls.		[93]
IL1R2	IL1RII	Combined			-1.16878	DM global (+), DM muscle (+), DM skin (+)	Interleukin 1 receptor type 2 (IL1R2) is receptor for IL1A, IL1B, and IL1RN but it is non-signaling. It competes with IL1R1 for binding to these ligands.	Serum protein IL1R2 was downregulated in DM patients compared to healthy controls in a separate study that included many of the same patients as this study, but used different quantification platforms, including gene expression and proteomics by SomaLogic.		[13]
ANGPT1	ANG1	Combined			-1.17186		Angiopoietin 1 (ANGPT1) is a secreted glycoprotein that is involved in vascular development and angiogenesis. Specifically, it is involved in cross-talk between the endothelium and its surrounding matrix. ANGPT1 is expressed by smooth muscle cells, fibroblasts, neutrophils, among other cell types.	One cross sectional study identified comparable serum protein ANGPT1 levels in DM patients and healthy controls.		[122]
APOC1	ApoCI	Combined			-1.17824		Apolipoprotein C1 (APOC1) inhibits binding between low density lipoprotein (LDL) and its receptor. It is also activated when macrophages are formed from monocytes.	One study identified reduced serum protein APOC1 in JDM patients compared to healthy controls		[63]
SERPINA7	TBG	Combined			-1.23682	JDM global (+)	Serpin family A member 7 (SERPINA7) is a transporter for thyroid hormone in the serum.	Serum protein SERPINA7 levels were reduced in DM patients in a separate study that included many of the same patients as this study, but used different quantification platforms, including gene expression and proteomics by SomaLogic.		[13]
ADAMTS8	ADAMTS8	Combined			-1.26784	DM global (-), DM muscle (-)	A disintegrin and metalloprotease with thrombospondin motifs 8 (ADAMTS8) is a metalloproteinase expressed in multiple cell types, including macrophages. It is involved in proteoglycan proteolysis and anti-angiogenesis.	No studies discussing ADAMTS8 in the context of DM or JDM were identified.
PPY	PPP	Combined			-1.91802		Pancreatic polypeptide (PPY) is a hormone synthesized in the pancreas. It is known to regulate pancreatic and gastrointestinal functions.	No studies discussing PPY in the context of DM or JDM were identified.

## Sheet: TS1 References
Supplementary Table 1 References
1	Arshanapalli A, Shah M, Veerula V, Somani A-K. The role of type I interferons and other cytokines in dermatomyositis. Cytokine. 2015;73(2):319-25.
2	Collison J. Serum biomarkers of disease activity in JDM. Nature Reviews Rheumatology. 2019;15(5):250.
3	Tawalbeh SM, Marin W, Morgan GA, Dang UJ, Hathout Y, Pachman LM. Serum protein biomarkers for juvenile dermatomyositis: a pilot study. BMC Rheumatology. 2020;4(1):52.
4	Wienke J, Bellutti Enders F, Lim J, Mertens JS, van den Hoogen LL, Wijngaarde CA, et al. Galectin-9 and CXCL10 as Biomarkers for Disease Activity in Juvenile Dermatomyositis: A Longitudinal Cohort Study and Multicohort Validation. Arthritis & Rheumatology. 2019;71(8):1377-90.
5	Bellutti Enders F, van Wijk F, Scholman R, Hofer M, Prakken BJ, van Royen-Kerkhof A, de Jager W. Correlation of CXCL10, Tumor Necrosis Factor Receptor Type II, and Galectin 9 With Disease Activity in Juvenile Dermatomyositis. Arthritis & Rheumatology. 2014;66(8):2281-9.
6	Fall N, Bove KE, Stringer K, Lovell DJ, Brunner HI, Weiss J, et al. Association between lack of angiogenic response in muscle tissue and high expression of angiostatic ELR-negative CXC chemokines in patients with juvenile dermatomyositis: Possible link to vasculopathy. Arthritis & Rheumatism. 2005;52(10):3175-80.
7	Bilgic H, Ytterberg SR, Amin S, McNallan KT, Wilson JC, Koeuth T, et al. Interleukin-6 and type I interferon–regulated genes and chemokines mark disease activity in dermatomyositis. Arthritis & Rheumatism. 2009;60(11):3436-46.
8	Moneta GM, Pires Marafon D, Marasco E, Rosina S, Verardo M, Fiorillo C, et al. Muscle Expression of Type I and Type II Interferons Is Increased in Juvenile Dermatomyositis and Related to Clinical and Histologic Features. Arthritis & Rheumatology. 2019;71(6):1011-21.
9	Paik JJ, Casciola-Rosen L, Shin JY, Albayda J, Tiniakou E, Leung Doris G, et al. Study of Tofacitinib in Refractory Dermatomyositis: An Open-Label Pilot Study of Ten Patients. Arthritis & Rheumatology. 2021;73(5):858-65.
10	Santos I, Colaço HG, Neves-Costa A, Seixas E, Velho TR, Pedroso D, et al. CXCL5-mediated recruitment of neutrophils into the peritoneal cavity of Gdf15-deficient mice protects against abdominal sepsis. Proceedings of the National Academy of Sciences. 2020;117(22):12281-7.
11	De Paepe B, Verhamme F, De Bleecker JL. The myokine GDF-15 is a potential biomarker for myositis and associates with the protein aggregates of sporadic inclusion body myositis. Cytokine. 2020;127:154966.
12	Duvvuri B, Gonzalez-Chapa JA, Pachman LM, Morgan GA, Naik N, Shenoi S, Lood C. The emerging role of growth differentiation factor 15 as a potential disease biomarker in juvenile dermatomyositis. Rheumatology. 2023:kead654.
13	Ward JM, Ambatipudi M, O'Hanlon TP, Smith MA, de Los Reyes M, Schiffenbauer A, et al. Shared and Distinctive Transcriptomic and Proteomic Pathways in Adult and Juvenile Dermatomyositis. Arthritis & Rheumatology. 2023;75(11):2014-26.
14	Li CK, Pender SL, Pickard KM, Chance V, Holloway JA, Huett A, et al. Impaired immunity to intestinal bacterial infection in stromelysin-1 (matrix metalloproteinase-3)-deficient mice. J Immunol. 2004;173(8):5171-9.
15	Kawecki C, Lenting PJ, Denis CV. von Willebrand factor and inflammation. Journal of Thrombosis and Haemostasis. 2017;15(7):1285-94.
16	Komiya T, Negoro N, Kondo K, Miura K, Hirota Y, Yoshikawa J. Clinical significance of von Willebrand factor in patients with adult dermatomyositis. Clinical Rheumatology. 2005;24(4):352-7.
17	Gibbs E, Khojah A, Morgan G, Ehwerhemuepha L, Pachman LM. The von Willebrand Factor Antigen Reflects the Juvenile Dermatomyositis Disease Activity Score. Biomedicines [Internet]. 2023; 11(2):552.
18	Guzmán J, Petty RE, Malleson PN. Monitoring disease activity in juvenile dermatomyositis: the role of von Willebrand factor and muscle enzymes. The Journal of Rheumatology. 1994;21(4):739-43.
19	Takayuki K, Jonathan C, Melvina E, Khanh N, Maryalice S-S, Margaret ER, et al. Endothelial Activation Markers as Disease Activity and Damage Measures in Juvenile Dermatomyositis. The Journal of Rheumatology. 2020;47(7):1011-1018.
20	Yilmaz A, Loustau T, Salomé N, Poilil Surendran S, Li C, Tucker RP, et al. Advances on the roles of tenascin-C in cancer. Journal of Cell Science. 2022;135(18):jcs260244.
21	Nishiwaki A, Komai T, Nagafuchi Y, Tsuchida Y, Shoda H, Fujio K. Elevation of serum tenascin-C levels in dermatomyositis patients. International Journal of Rheumatic Diseases. 2023;26(8):1635-9.
22	Meng S, Wang T, Zhao Q, Hu Q, Chen Y, Li H, et al. Proteomics Analysis of Plasma-Derived Exosomes Unveils the Aberrant Complement and Coagulation Cascades in Dermatomyositis/Polymyositis. Journal of Proteome Research. 2023;22(1):123-37.
23	Baumann M, Gumpold C, Mueller-Felber W, Schoser B, Haberler C, Loescher WN, et al. Pattern of myogenesis and vascular repair in early and advanced lesions of juvenile dermatomyositis. Neuromuscular Disorders. 2018;28(12):973-85.
24	Orbach H, Zandman-Goddard G, Amital H, Barak V, Szekanecz Z, Szucs G, et al. Novel Biomarkers in Autoimmune Diseases. Annals of the New York Academy of Sciences. 2007;1109(1):385-400.
25	Shi Z, Meng Z, Han Y, Cao C, Tan G, Wang L. The involvement of galectin-3 in skin injury in systemic lupus erythematosus patients. Lupus. 2017;27(4):621-7.
26	Morales M, Alayi TD, Tawalbeh SM, Sydenstricker AV, Spathis R, Kim H, et al. Urine proteomics by mass spectrometry identifies proteins involved in key pathogenic pathways in patients with juvenile dermatomyositis. Rheumatology. 2023;62(9):3161-8.
27	Watanabe E, Kato K, Gono T, Chiba E, Terai C, Kotake S. Serum levels of galectin-3 in idiopathic inflammatory myopathies: a potential biomarker of disease activity. Rheumatology. 2020;60(1):322-32.
28	Berntsen KS, Raastad T, Marstein H, Kirkhus E, Merckoll E, Cumming KT, et al. Functional and Structural Adaptations of Skeletal Muscle in Long-Term Juvenile Dermatomyositis: A Controlled Cross-Sectional Study. Arthritis & Rheumatology. 2020;72(5):837-48.
29	Bruder D, Probst-Kepper M, Westendorf AM, Geffers R, Beissert S, Loser K, et al. Neuropilin-1: a surface marker of regulatory T cells. European Journal of Immunology. 2004;34(3):623-30.
30	Cantó-Santos J, Valls-Roca L, Tobías E, García-García FJ, Guitart-Mampel M, Esteve-Codina A, et al. Unravelling inclusion body myositis using a patient-derived fibroblast model. Journal of Cachexia, Sarcopenia and Muscle. 2023;14(2):964-77.
31	Wu KL, Yujia; Lei, Lei; Jing, He; Hao, Yongxin; Yang, Pingting; Xiao, Weiguo. Serum neurotrophin profiles in dermatomyositis complicated with interstitial lung damage. Chinese Journal of Rheumatology. 2014;12:405-7.
32	Sugimoto T, Mokuda S, Kohno H, Ishitoku M, Araki K, Watanabe H, et al. Nailfold capillaries and myositis-specific antibodies in anti–melanoma differentiation–associated gene 5 antibody-positive dermatomyositis. Rheumatology. 2022;61(5):2006-15.
33	Zoch ML, Clemens TL, Riddle RC. New insights into the biology of osteocalcin. Bone. 2016;82:42-9.
34	Chung MP, Richardson C, Kirakossian D, Orandi AB, Saketkoo LA, Rider LG, et al. Calcinosis Biomarkers in Adult and Juvenile Dermatomyositis. Autoimmunity Reviews. 2020;19(6):102533.
35	Urganus AL, Zhao YD, Pachman LM. Juvenile dermatomyositis calcifications selectively displayed markers of bone formation. Arthritis Care & Research. 2009;61(4):501-8.
36	Lou Y, Zheng Y, Fan B, Zhang L, Zhu F, Wang X, et al. Serum S100A12 levels are correlated with clinical severity in patients with dermatomyositis-associated interstitial lung disease. Journal of International Medical Research. 2019;48(4):0300060519887841.
37	Gitiaux C, Latroche C, Weiss-Gayet M, Rodero MP, Duffy D, Bader-Meunier B, et al. Myogenic Progenitor Cells Exhibit Type I Interferon–Driven Proangiogenic Properties and Molecular Signature During Juvenile Dermatomyositis. Arthritis & Rheumatology. 2018;70(1):134-45.
38	Audrito V, Messana VG, Deaglio S. NAMPT and NAPRT: Two Metabolic Enzymes With Key Roles in Inflammation. Frontiers in Oncology. 2020;10.
39	Frederick, David W., et al., Loss of NAD homeostasis leads to progressive and reversible degeneration of skeletal muscle. Cell Metabolism, 2016. 24(2): p. 269-282.
40	Marstein HS, Witczak BN, Godang K, Olarescu NC, Schwartz T, Flatø B, et al. Adipokine profile in long-term juvenile dermatomyositis, and associations with adipose tissue distribution and cardiac function: a cross-sectional study. RMD Open. 2023;9(1):e002815.
41	Olazagasti JM, Hein M, Crowson CS, de Padilla CL, Peterson E, Baechler EC, Reed AM. Adipokine gene expression in peripheral blood of adult and juvenile dermatomyositis patients and their relation to clinical parameters and disease activity measures. Journal of Inflammation. 2015;12(1):29.
42	Baechler EC, Bauer JW, Slattery CA, Ortmann WA, Espe KJ, Novitzke J, et al. An Interferon Signature in the Peripheral Blood of Dermatomyositis Patients is Associated with Disease Activity. Molecular Medicine. 2007;13(1):59-68.
43	Guo X, Higgs BW, Rebelatto M, Zhu W, Greth W, Yao Y, et al. Suppression of soluble T cell-associated proteins by an anti-interferon-α monoclonal antibody in adult patients with dermatomyositis or polymyositis. Rheumatology. 2014;53(4):686-95.
44	Reed AM, Peterson E, Bilgic H, Ytterberg SR, Amin S, Hein MS, et al. Changes in novel biomarkers of disease activity in juvenile and adult dermatomyositis are sensitive biomarkers of disease course. Arthritis & Rheumatism. 2012;64(12):4078-86.
45	De Paepe B, Creus KK, Martin J-J, Weis J, De Bleecker JL. A Dual Role for HSP90 and HSP70 in the Inflammatory Myopathies. Annals of the New York Academy of Sciences. 2009;1173(1):463-9.
46	Ibi T, Sahashi K, Ling J, Mitsuma T. Expression of the heat shock protein 70 in inflammatory myopathies. Rinsho Shinkeigaku. 1995;35(10):1163-6.
47	Baek A, Park HJ, Na S-J, Shim DS, Moon J-S, Yang Y, Choi Y-C. The expression of BAFF in the muscles of patients with dermatomyositis. Journal of Neuroimmunology. 2012;249(1):96-100.
48	Kobayashi N, Kobayashi I, Mori M, Sato S, Iwata N, Shigemura T, et al. Increased Serum B Cell Activating Factor and a Proliferation-inducing Ligand Are Associated with Interstitial Lung Disease in Patients with Juvenile Dermatomyositis. The Journal of Rheumatology. 2015;42(12):2412-8.
49	Kryštůfková O, Hulejová H, Mann HF, Pecha O, Půtová I, Ekholm L, et al. Serum levels of B-cell activating factor of the TNF family (BAFF) correlate with anti-Jo-1 autoantibodies levels and disease activity in patients with anti-Jo-1positive polymyositis and dermatomyositis. Arthritis Research & Therapy. 2018;20(1):158.
50	Peng Q-L, Shu X-M, Wang D-X, Wang Y, Lu X, Wang G-C. B-cell activating factor as a serological biomarker for polymyositis and dermatomyositis. Biomarkers in Medicine. 2014;8(3):395-403.
51	Costin C, Khojah A, Ochfeld E, Morgan G, Subramanian S, Klein-Gitelman M, et al. B Cell Lymphocytosis in Juvenile Dermatomyositis. Diagnostics. 2023;13(16):2626.
52	Niewold TB, Meves A, Lehman JS, Popovic-Silwerfeldt K, Häyry A, Söderlund-Matell T, et al. Proteome study of cutaneous lupus erythematosus (CLE) and dermatomyositis skin lesions reveals IL-16 is differentially upregulated in CLE. Arthritis Research & Therapy. 2021;23(1):132.
53	Zhao L, Shen C, Xie S, Zhou J, Zhang H, Zhu H, et al. The role and mechanism of myeloperoxidase in dermatomyositis. International Immunopharmacology. 2023;124:110803.
54	Caproni M, Torchia D, Cardinali C, Volpi W, Del Bianco E, D'Agata A, Fabbri P. Infiltrating cells, related cytokines and chemokine receptors in lesional skin of patients with dermatomyositis. British Journal of Dermatology. 2004;151(4):784-91.
55	Zhang S, Shen H, Shu X, Peng Q, Wang G. Abnormally increased low-density granulocytes in peripheral blood mononuclear cells are associated with interstitial lung disease in dermatomyositis. Modern Rheumatology. 2017;27(1):122-9.
56	Duvvuri B, Pachman LM, Morgan G, Khojah AM, Klein-Gitelman M, Curran ML, et al. Neutrophil Extracellular Traps in Tissue and Periphery in Juvenile Dermatomyositis. Arthritis & Rheumatology. 2020;72(2):348-58.
57	James NE, Emerson JB, Borgstadt AD, Beffa L, Oliver MT, Hovanesian V, et al. The biomarker HE4 (WFDC2) promotes a pro-angiogenic and immunosuppressive tumor microenvironment via regulation of STAT3 target genes. Scientific Reports. 2020;10(1):8558.
58	Sun F, Zhao J, Li Y, Wang H, Cao X, Cheng W, Chen J. Human epididymis protein 4 as a clinical biomarker in identifying interstitial lung disease in patients with idiopathic inflammatory myopathies. International Immunopharmacology. 2023;115:109609.
59	Preuße C, Allenbach Y, Hoffmann O, Goebel H-H, Pehl D, Radke J, et al. Differential roles of hypoxia and innate immunity in juvenile and adult dermatomyositis. Acta Neuropathologica Communications. 2016;4(1):45.
60	Reimann J, Schnell S, Schwartz S, Kappes-Horn K, Dodel R, Bacher M. Macrophage Migration Inhibitory Factor in Normal Human Skeletal Muscle and Inflammatory Myopathies. Journal of Neuropathology & Experimental Neurology. 2010;69(6):654-62.
61	Terracciano C, Nogalska A, Engel WK, Wojcik S, Askanas V. In inclusion-body myositis muscle fibers Parkinson-associated DJ-1 is increased and oxidized. Free Radical Biology and Medicine. 2008;45(6):773-9.
62	Körber I, Katayama S, Einarsdottir E, Krjutškov K, Hakala P, Kere J, et al. Gene-Expression Profiling Suggests Impaired Signaling via the Interferon Pathway in Cstb-/- Microglia. PLOS ONE. 2016;11(6):e0158195.
63	Sato H, Inoue Y, Kawashima Y, Konno R, Ohara O, Kuwana M, et al. In-depth proteomic analysis of juvenile dermatomyositis serum reveals protein expression associated with muscle-specific autoantibodies. Rheumatology. 2023;62(10):3501-6.
64	Sallum AME, Kiss MHB, Silva CAA, Wakamatsu A, Vianna MAAG, Sachetti S, Marie SKN. Difference in adhesion molecule expression (ICAM-1 and VCAM-1) in juvenile and adult dermatomyositis, polymyositis and inclusion body myositis. Autoimmunity Reviews. 2006;5(2):93-100.
65	Adriana MES, Suely KNM, Alda W, Silvana S, Maria AAGV, Clóvis AAS, Maria HBK. Immunohistochemical analysis of adhesion molecule expression on muscle biopsy specimens from patients with juvenile dermatomyositis. The Journal of Rheumatology. 2004;31(4):801.
66	O'Gorman MR, Bianchi L, Zaas D, Corrochano V, Pachman LM. Decreased levels of CD54 (ICAM-1)-positive lymphocytes in the peripheral blood in untreated patients with active juvenile dermatomyositis. Clinical Diagnostic Laboratory Immunology. 2000;7(4):693-7.
67	Lundberg I, Kratz A-K, Alexanderson H, Patarroyo M. Decreased expression of interleukin-1α, interleukin-1β, and cell adhesion molecules in muscle tissue following corticosteroid treatment in patients with polymyositis and dermatomyositis. Arthritis & Rheumatism. 2000;43(2):336-48.
68	Conticini E, Naveen R, Sen P, Singh M, Rathore U, Anuja AK, et al. Renal injury, biomarkers, and myositis, an understudied aspect of disease: prospective study in the MyoCite cohort. Frontiers in Medicine. 2023;10.
69	Shimizu T, Tomita Y, Son K, Nishinarita S, Sawada S, Horie T. Elevation of Serum Soluble Tumour Necrosis Factor Receptors in Patients with Polymyositis and Dermatomyositis. Clinical Rheumatology. 2000;19(5):352-9.
70	Wienke J, Pachman LM, Morgan GA, Yeo JG, Amoruso MC, Hans V, et al. Endothelial and Inflammation Biomarker Profiles at Diagnosis Reflecting Clinical Heterogeneity and Serving as a Prognostic Tool for Treatment Response in Two Independent Cohorts of Patients With Juvenile Dermatomyositis. Arthritis & Rheumatolgy. 2020;72(7):1214-26.
71	López de Padilla CM, Vallejo AN, McNallan KT, Vehe R, Smith SA, Dietz AB, et al. Plasmacytoid dendritic cells in inflamed muscle of patients with juvenile dermatomyositis. Arthritis & Rheumatism. 2007;56(5):1658-68.
72	Wienke J, Mertens JS, Garcia S, Lim J, Wijngaarde CA, Yeo JG, et al. Biomarker profiles of endothelial activation and dysfunction in rare systemic autoimmune diseases: implications for cardiovascular risk. Rheumatology. 2021;60(2):785-801.
73	Mertens JS, de Jong EMGJ, van den Hoogen LL, Wienke J, Thurlings RM, Seyger MMB, et al. The identification of CCL18 as biomarker of disease activity in localized scleroderma. Journal of Autoimmunity. 2019;101:86-93.
74	Chen J, Zhang R, Xie M, Luan C, Li X. Transcriptome Sequencing Identifies PLAUR as an Important Player in Patients With Dermatomyositis-Associated Interstitial Lung Disease. Frontiers Genetics. 2021;12:784215.
75	Yanaba K, Yoshizaki A, Muroi E, Hara T, Ogawa F, Shimizu K, et al. CCL13 is a promising diagnostic marker for systemic sclerosis. British Journal of Dermatology. 2010;162(2):332-6.
76	Raju R, Dalakas MC. Gene expression profile in the muscles of patients with inflammatory myopathies: effect of therapy with IVIg and biological validation of clinically relevant genes. Brain. 2005;128(8):1887-96.
77	Hwang J, Jin J, Jeon S, Moon SH, Park MY, Yum D-Y, et al. SOD1 suppresses pro-inflammatory immune responses by protecting against oxidative stress in colitis. Redox Biology. 2020;37:101760.
78	Huang W, Chen D, Wang Z, Ren F, Luo L, Zhou J, et al. Evaluating the value of superoxide dismutase in anti-MDA5-positive dermatomyositis associated with interstitial lung disease. Rheumatology. 2023;62(3):1197-203.
79	Meredyth GLW, Dale M, Thomas CRM, Michael O, Chris W, Joanna YJT, et al. Role of CD14+ monocyte-derived oxidised mitochondrial DNA in the inflammatory interferon type 1 signature in juvenile dermatomyositis. Annals of the Rheumatic Diseases. 2023;82(5):658.
80	Mokuno K, Kiyosawa K, Honda H, Hirose Y, Murayama T, Yoneyama S, Kato K. Elevated serum levels of manganese superoxide dismutase in polymyositis and dermatomyositis. Neurology. 1996;46(5):1445-7.
81	Sugiura T, Kawaguchi Y, Harigai M, Takagi K, Ohta S, Fukasawa C, et al. Increased CD40 Expression on Muscle Cells of Polymyositis and Dermatomyositis: Role of CD40-CD40 Ligand Interaction in IL-6, IL-8, IL-15, and Monocyte Chemoattractant Protein-1 Production1. The Journal of Immunology. 2000;164(12):6593-600.
82	Alam J, Yazdanpanah G, Ratnapriya R, Borcherding N, de Paiva CS, Li D, Pflugfelder SC. Single-cell transcriptional profiling of murine conjunctival immune cells reveals distinct populations expressing homeostatic and regulatory genes. Mucosal Immunology. 2022;15(4):620-8.
83	Vattemi G, Engel WK, McFerrin J, Askanas V. Cystatin C colocalizes with amyloid-beta and coimmunoprecipitates with amyloid-beta precursor protein in sporadic inclusion-body myositis muscles. Journal of Neurochemistry. 2003;85(6):1539-46.
84	L. Rider, L. Li, J. Chipman, R. Costello, T. O'Hanlon, T. Fleisher, G. Csako and F. Miller. Biomarkers of Juvenile Dermatomyositis (JDM) Aid in Assessing Disease Activity Over Enzymes Alone. Arthritis Rheum, 2009. 60S: S565.
85	Hausmann G, Herrero C, Cid MC, Casademont J, Lecha M, Mascaró JM. Immunopathologic study of skin lesions in dermatomyositis. Journal of the American Academy of Dermatology. 1991;25(2, Part 1):225-30.
86	Lee CC, Ding X, Zhao T, Wu L, Perkins S, Du H, Yan C. Transthyretin Stimulates Tumor Growth through Regulation of Tumor, Immune, and Endothelial Cells. The Journal of Immunology. 2019;202(3):991-1002.
87	Askanas V, King Engel W, Alvarez RB, Frangione B, Ghiso J, Vidal R. Inclusion body myositis, muscle blood vessel and cardiac amyloidosis, and transthyretin Val122Ile allele. Annals of Neurology. 2000;47(4):544-9.
88	Mukhuty A, Fouzder C, Kundu R. Fetuin-A secretion from β-cells leads to accumulation of macrophages in islets, aggravates inflammation and impairs insulin secretion. Journal of Cell Science. 2021;134(21):jcs258507.
89	Chatterjee P, Seal S, Mukherjee S, Kundu R, Mukherjee S, Ray S, et al. Adipocyte fetuin-A contributes to macrophage migration into adipose tissue and polarization of macrophages. Journal of Biological Chemistry. 2013;288(39):28324-30.
90	Marhaug G, Shah V, Shroff R, Varsani H, Wedderburn LR, Pilkington CA, Brogan PA. Age-dependent inhibition of ectopic calcification: a possible role for fetuin-A and osteopontin in patients with juvenile dermatomyositis with calcinosis. Rheumatology. 2008;47(7):1031-7.
91	Yanaba K, Yoshizaki A, Muroi E, Ogawa F, Asano Y, Kadono T, Sato S. Serum CCL23 levels are increased in patients with systemic sclerosis. Archives of Dermatological Research. 2011;303(1):29-34.
92	Wahl JM, Clark LA, Skalli O, Ambrus A, Rees CA, Mansell JL, Murphy KE. Analysis of gene transcript profiling and immunobiology in Shetland sheepdogs with dermatomyositis. Veterinary Dermatology. 2008;19(2):52-8.
93	Luo H, Zhu H, Bao D, Xiao Y, Zhou B, Xiao G, et al. Genome-wide DNA methylation and mRNA transcription analysis revealed aberrant gene regulation pathways in dermatomyositis and polymyositis patients. Research Square; 2023.
94	Yang M, Liu Y, Dai J, Li L, Ding X, Xu Z, et al. Apolipoprotein A-II induces acute-phase response associated AA amyloidosis in mice through conformational changes of plasma lipoprotein structure. Scientific Reports. 2018;8(1):5620.
95	Nakamura K, Jinnin M, Kudo H, Inoue K, Nakayama W, Honda N, et al. The role of PSMB9 upregulated by interferon signature in the pathophysiology of cutaneous lesions of dermatomyositis and systemic lupus erythematosus. British Journal of Dermatology. 2016;174(5):1030-41.
96	Hurysz B, Bottini N. Emerging proteoglycans and proteoglycan-targeted therapies in rheumatoid arthritis. American Journal of Physiology-Cell Physiology. 2022;322(6):C1061-c7.
97	Bannykh SI, Balch WE, Kelly JW, Page LJ, Shelton GD. Formation of Gelsolin Amyloid Fibrils in the Rough Endoplasmic Reticulum of Skeletal Muscle in the Gelsolin Mouse Model of Inclusion Body Myositis: Comparative Analysis to Human Sporadic Inclusion Body Myositis. Ultrastructural Pathology. 2013;37(5):304-11.
98	Oregel KZ, Shouse GP, Oster C, Martinez F, Wang J, Rosenzweig M, et al. Atypical Presentation of Gelsolin Amyloidosis in a Man of African Descent with a Novel Mutation in the Gelsolin Gene. American Journal of Case Rep. 2018;19:374-81.
99	Mercié PaS, M. and Constans, J. and Dufourcq, P. and Longy-Boursier, M. and Pellegrin, J.L. and Beylot, C. and Fialon, P. and Pruvost, A. and Beylot, J. and Boisseau, M.R. and Conri, C. Microcirculatory disorders in dermatomyositis: plasma thrombomodulin changes as a marker of endothelial damage. Clinical Hemorheology. 1995;15(4):627-32.
100	Rodolico C, Mazzeo A, Toscano A, Messina S, Aguennouz M, Gaeta M, et al. Specific matrix metalloproteinase expression in focal myositis: an immunopathological study. Acta Neurologica Scandinavica. 2005;112(3):173-7.
101	Nakatsuka Y, Handa T, Nakashima R, Tanizawa K, Kubo T, Murase Y, et al. Serum matrix metalloproteinase levels in polymyositis/dermatomyositis patients with interstitial lung disease. Rheumatology. 2019;58(8):1465-73.
102	Kmyta V, Prystupa E, Prystupa L, Kovchun A. AB0197 Metalloproteinase-7 as an early marker of lung damage among polymyositis and dermatomyositis patients. Annals of the Rheumatic Diseases. 2018;77(Suppl 2):1284.
103	Nigolian H, Ribi C, Courvoisier DS, Pagano S, Alvarez M, Trendelenburg M, et al. Anti-apolipoprotein A-1 autoantibodies correlate with disease activity in systemic lupus erythematosus. Rheumatology. 2020;59(3):534-44.
104	Georgila K, Vyrla D, Drakos E. Apolipoprotein A-I (ApoA-I), Immunity, Inflammation and Cancer. Cancers (Basel). 2019;11(8):1097.
105	Huang W, Ren F, Luo L, Zhou J, Huang D, Tang L. Clinical Characteristics of Lipid Metabolism in Untreated Patients with Anti-MDA5 Antibody-Positive. International Journal of General Medicine. 2021;14:2507-12.
106	Li J, Yin C, Okamoto H, Jaffe H, Oldfield EH, Zhuang Z, et al. Proteomic Analysis of Inclusion Body Myositis. Journal of Neuropathology & Experimental Neurology. 2006;65(8):826-33.
107	Sun M, Chen Z, Wu X, Yu Y, Wang L, Lu A, et al. The Roles of Sclerostin in Immune System and the Applications of Aptamers in Immune-Related Research. Frontiers in Immunology. 2021;12.
108	Kerschan-Schindl K, Gruther W, Föger-Samwald U, Bangert C, Kudlacek S, Pietschmann P. Myostatin and markers of bone metabolism in dermatomyositis. BMC Musculoskeletal Disorders. 2021;22(1):150.
109	Kawazoe M, Kaneko K, Shikano K, Kusunoki N, Nanki T, Kawai S. Glucocorticoid therapy causes contradictory changes of serum Wnt signaling-related molecules in systemic autoimmune diseases. Clinical Rheumatology. 2018;37(8):2169-78.
110	Wilkinson MGL, Radziszewska A, Wincup C, Ioannou Y, Isenberg DA, Manson JJ, Jury EC. Using peripheral blood immune signatures to stratify patients with adult and juvenile inflammatory myopathies. Rheumatology. 2020;59(1):194-204.
111	Gofshteyn JS, Mansfield L, Spitznagle J, Balasubramanian P, Cardenas J, Miller T, et al. Association of Juvenile Dermatomyositis Disease Activity With the Expansion of Blood Memory B and T Cell Subsets Lacking Follicular Markers. Arthritis & Rheumatology. 2023;75(7):1246-61.
112	Zaizen Y, Okamoto M, Azuma K, Fukuoka J, Hozumi H, Sakamoto N, et al. Enhanced immune complex formation in the lungs of patients with dermatomyositis. Respiratory Research. 2023;24(1):86.
113	Kissel JT, Mendell JR, Rammohan KW. Microvascular Deposition of Complement Membrane Attack Complex in Dermatomyositis. New England Journal of Medicine. 1986;314(6):329-34.
114	Yuan L, Yao L, Zhao L, Xia L, Shen H, Lu J. Serum levels of soluble ST2 and interleukin-33 in patients with dermatomyositis and polymyositis. Clinical and Experimental Rheumatology. 2013;31(3):428-32.
115	Ye L, Zuo Y, Chen F, Xu Y, Zhang P, Yang H, et al. Resistin Expression Is Associated With Interstitial Lung Disease in Dermatomyositis. Frontiers in Medicine. 2022;9:903887.
116	Filková M, Hulejová H, Kuncová K, Pleštilová L, Cerezo LA, Mann H, et al. Resistin in idiopathic inflammatory myopathies. Arthritis Research & Therapy. 2012;14(3):R111.
117	Hamann PD, Roux BT, Heward JA, Love S, McHugh NJ, Jones SW, Lindsay MA. Transcriptional profiling identifies differential expression of long non-coding RNAs in Jo-1 associated and inclusion body myositis. Scientific Reports. 2017;7(1):8024.
118	Gao M-Z, Wei Y-Y, Xu Q-W, Ji R, Han Z-J, Jiang T-W. Elevated serum YKL-40 correlates with clinical characteristics in patients with polymyositis or dermatomyositis. Annals of Clinical Biochemistry. 2018;56(1):95-9.
119	Hironao H, Tomoyuki F, Noriyuki E, Ran N, Yasunori E, Yuzo S, et al. Clinical Utility of YKL-40 in Polymyositis/dermatomyositis-associated Interstitial Lung Disease. The Journal of Rheumatology. 2017;44(9):1394-1401.
120	Cui B, Chen Y, Luo F, Lin S, Liu H, Huang Y, et al. Clinical value of YKL-40 in patients with polymyositis/dermatomyositis: A cross-sectional study and a systematic review. Journal of Clinical Laboratory Analysis. 2022;36(9):e24605.
121	Venalis P, Lundberg IE. Immune mechanisms in polymyositis and dermatomyositis and potential targets for therapy. Rheumatology. 2014;53(3):397-405.
122	Silva TCPd, Silva MG, Shinjo SK. Relevance of serum angiogenic cytokines in adult patients with dermatomyositis. Advances in Rheumatology. 2018;58(17).
